# Supplementary material for: Circulating Extracellular Vesicles: Their Role in Patients with Abdominal Aortic Aneurysm (AAA) Undergoing EndoVascular Aortic Repair (EVAR)
Source: Int J Mol Sci. 2022 Dec 16;23(24):16015. doi: 10.3390/ijms232416015 (PMC9782915; doi:10.3390/ijms232416015)
Supplement: Supplementary file 1 [file ijms-23-16015-s001.zip]

Archive with 1 entries (1 files):
- ijms-1996333-SI.pdf
